# Supplementary material for: Has the agricultural cooperatives served each member fairly? A new perspective based on utilization level of member services
Source: PLoS One. 2024 Jan 31;19(1):e0294439. doi: 10.1371/journal.pone.0294439 (PMC10830000; doi:10.1371/journal.pone.0294439)
Supplement: S1 Data — (XLSX) [file pone.0294439.s001.xlsx]

## Sheet: Sheet1
dep_sale选择2	age	edu	knowledge	nei_if_mem1	labor	area2	farm_year	agri_ratio0	rank	sheyuandahui	fenpei_style1	up_price1	timeliness1	outside_ser3	chuannan	chuandongbei	chengdu	city	county	use
0	50	9	4	1	2	20	20	94	1	1	0	2	5	3	0	0	1	1	1	1
0.92	54	6	4	1	2	15	8	23	1	1	1	4	5	4	0	0	1	2	3	1
0	64	9	5	1	2	6	20	100	2	1	1	1	4	3	0	0	1	1	1	1
0.9	62	6	4	1	2	15	3	76	4	1	1	4	4	4	0	1	0	3	5	1
0.9	48	6	4	1	1	13	10	100	4	1	1	3	5	3	0	0	1	2	2	1
0	51	9	5	1	2	10	30	88	4	1	1	2	3	3	0	0	1	2	2	1
0.88	37	6	4	1	4	10	11	100	5	0	0	5	5	3	1	0	0	5	7	1
0	43	14	4	1	3	12	19	82	1	1	0	3	3	4	0	0	1	2	4	1
0	70	6	5	1	2	10	40	68	1	0	0	2	5	3	0	0	1	2	2	1
0.87	70	6	5	1	2	10	15	100	4	1	1	5	4	4	0	0	1	1	1	1
0	55	9	4	1	2	3	10	18	2	1	1	2	4	3	0	0	1	1	1	1
0	55	6	4	1	2	10	7	67	3	1	0	2	3	3	0	0	1	4	6	1
0	47	9	4	1	1	10	30	86	4	1	0	3	5	3	0	0	1	1	1	1
0	36	9	4	1	3	10	20	100	1	1	0	3	5	4	0	0	1	2	4	1
0	48	9	4	1	3	10	20	91	1	1	0	4	5	3	0	0	1	1	1	1
0.85	50	9	5	0	2	15	36	83	4	0	0	4	5	4	0	0	1	1	1	1
0.85	43	12	3	1	2	20	3	72	1	0	1	4	5	3	1	0	0	5	7	1
0.85	50	8	4	1	2	10	30	62	4	0	1	3	4	3	0	0	1	2	2	1
0.84	33	12	4	1	4	5	6	100	2	1	1	3	4	4	0	0	1	2	3	1
0.82	67	6	4	1	1	10	10	96	5	0	0	4	5	3	1	0	0	5	7	1
0	57	9	2	1	2	10	35	100	1	1	0	2	4	4	0	0	1	2	4	1
0	56	15	4	1	2	7	4	50	3	1	1	2	5	3	0	1	0	3	5	1
0.8	41	18	4	1	2	12	3	100	1	0	0	5	5	4	1	0	0	5	7	1
0	57	6	4	1	2	8	15	72	4	1	1	3	3	3	0	0	1	2	2	1
0	44	7	4	1	2	8	30	94	3	1	0	1	5	5	0	0	1	2	4	1
0	68	9	4	1	2	8	20	79	1	1	0	3	3	2	0	0	1	1	1	1
0	62	9	4	1	1	10	35	62	4	1	1	3	4	3	0	0	1	2	2	1
0.78	70	6	3	1	3	14	30	76	4	1	1	4	5	3	0	0	1	2	2	1
0.78	60	9	5	0	1	14	10	100	4	1	1	4	4	4	0	0	1	1	1	1
0.78	74	0	4	1	2	8	10	38	1	1	1	3	4	2	0	0	1	4	6	1
0	40	9	4	1	2	20	20	100	4	0	1	2	5	3	0	0	1	2	2	1
0	71	3	2	1	2	7	10	34	3	0	0	2	5	3	0	0	1	2	4	1
0	57	7	5	1	2	6	20	100	4	0	0	1	5	4	0	0	1	1	1	1
0.76	43	10	4	1	3	7	20	26	2	0	1	5	5	3	1	0	0	5	7	1
0.75	57	9	3	1	2	20	10	90	1	0	0	3	5	4	1	0	0	5	7	1
0.75	60	9	3	1	2	10	4	28	4	1	1	4	5	2	1	0	0	6	8	1
0.75	55	9	4	1	2	6	35	100	4	1	1	4	4	3	0	0	1	2	2	1
0.75	47	8	5	1	1	6	7	100	1	0	0	3	4	3	0	0	1	4	6	1
0.74	53	6	4	1	1	6	6	28	1	1	1	4	5	4	0	0	1	2	3	1
0	52	12	4	1	2	6	20	76	1	1	0	3	5	5	1	0	0	5	7	1
0.72	48	9	2	1	2	12	20	98	1	0	0	4	4	3	1	0	0	6	8	1
0.7	27	7	5	1	3	15	15	71	5	1	0	5	5	3	0	0	1	2	3	1
0	48	6	3	1	2	2.5	8	100	2	0	1	3	5	4	1	0	0	5	7	1
0	47	12	3	1	3	3	4	20	3	1	1	1	5	3	0	0	1	2	3	1
0.7	36	14	4	1	3	15	10	100	2	1	0	4	5	3	0	0	1	1	1	1
0	48	9	3	1	1	3	5	51	1	0	1	3	5	3	1	0	0	5	7	1
0.7	31	12	5	1	3	7	10	100	1	1	0	4	4	4	0	0	1	2	4	1
0.7	58	12	5	1	5	3	4	30	4	1	1	3	4	4	0	1	0	3	5	1
0.66	35	12	4	1	2	15	5	100	3	1	0	4	5	5	0	0	1	2	4	1
0.66	68	0	3	1	1	8	8	100	1	1	1	4	5	4	0	0	1	2	3	1
0.65	44	9	4	1	2	20	20	100	1	0	0	3	3	4	0	0	1	4	6	1
0.65	47	9	5	1	2	10	5	100	1	1	0	3	5	4	0	0	1	2	3	1
0	54	6	3	1	2	7	8	100	1	1	1	2	4	4	0	0	1	2	3	1
0.65	43	9	3	1	4	10	5	75	1	0	0	4	5	3	1	0	0	6	8	1
0	45	12	3	1	2	7	15	69	2	0	1	4	3	3	1	0	0	5	7	1
0.65	50	6	2	1	2	10	20	86	4	1	1	3	3	3	0	0	1	2	2	1
0	55	12	3	1	2	10	15	70	2	1	1	3	5	3	0	0	1	1	1	1
0	57	9	5	1	1	4	10	100	1	0	0	1	5	5	0	0	1	2	3	1
0	47	9	3	1	2	13	15	100	4	0	1	1	5	3	0	0	1	2	2	1
0.65	45	14	5	1	2	5	10	90	2	1	1	2	5	3	0	0	1	1	1	1
0.65	67	9	4	1	2	8	30	50	1	1	0	4	4	4	0	0	1	2	3	1
0.65	66	7	4	1	2	7	6	37	3	1	0	3	4	2	0	1	0	3	5	1
0.64	49	5	2	1	2	20	12	85	1	1	1	4	5	2	0	0	1	4	6	1
0.62	48	9	2	1	2	15	5	50	1	1	1	4	4	2	0	0	1	4	6	1
0.62	69	9	2	1	2	6	10	18	1	0	0	3	4	3	0	0	1	4	6	1
0.62	53	9	2	1	2	6	25	75	2	1	0	2	4	3	0	0	1	1	1	1
0.6	70	6	1	0	2	15	25	25	1	0	0	4	5	4	0	0	1	4	6	1
0.6	46	15	4	0	2	7	6	65	1	0	0	4	5	3	0	1	0	3	5	1
0.6	42	7	4	1	6	20	10	100	1	1	0	3	4	3	0	1	0	3	5	1
0	70	6	5	1	1	3	3	3	1	0	0	2	5	3	0	1	0	3	5	1
0.6	60	5	1	1	2	8	8	100	1	1	0	2	3	4	0	0	1	4	6	1
0	47	6	4	1	5	3	27	70	1	1	0	2	4	3	0	0	1	1	1	1
0.58	54	6	3	1	3	7	10	72	2	0	1	4	5	3	1	0	0	5	7	1
0.58	48	9	4	1	2	6	30	100	4	1	1	4	5	3	0	0	1	2	2	1
0	48	6	2	1	2	5	12	100	2	0	1	2	5	3	1	0	0	5	7	1
0.58	48	5	4	1	1	6	5	96	3	1	0	3	5	3	0	0	1	4	6	1
0	55	5	5	1	2	2	15	100	5	1	0	2	5	3	0	0	1	2	3	1
0.58	57	9	3	1	4	10	30	100	1	1	0	3	4	3	0	0	1	1	1	1
0	48	9	2	1	2	8	20	70	4	1	1	3	2	3	0	0	1	2	2	1
0.56	48	6	2	1	2	10	15	100	3	1	0	5	4	5	0	0	1	2	4	1
0	57	9	2	1	3	12	14	85	4	1	1	3	5	2	1	0	0	6	8	1
0.55	46	6	3	1	2	10	9	53	1	0	0	3	5	4	1	0	0	5	7	1
0.55	55	9	2	0	2	7	15	44	2	1	1	2	3	3	0	0	1	2	4	1
0.55	56	9	4	1	4	5	5	85	1	1	0	4	4	3	0	1	0	3	5	1
0.55	50	5	4	1	2	5	18	34	3	1	0	3	5	3	0	0	1	4	6	1
0	57	9	1	1	2	3	6	100	1	1	1	1	5	3	0	0	1	4	9	1
0.55	52	8	3	1	2	5	3	32	1	0	0	4	3	2	0	0	1	4	6	1
0	57	15	5	1	1	3	35	64	2	1	1	1	4	3	0	0	1	1	1	1
0	54	9	4	1	2	20	6	100	1	0	0	1	4	3	0	1	0	3	5	1
0	60	5	5	1	2	4	4	67	4	1	1	3	4	2	1	0	0	6	8	1
0	47	6	4	1	2	20	20	92	3	1	0	3	4	5	0	0	1	2	4	1
0.55	43	9	3	1	3	3	20	100	4	0	1	4	5	3	0	0	1	2	2	1
0	51	9	4	1	2	16	30	100	3	1	0	2	3	5	0	0	1	2	4	1
0.55	56	0	3	1	2	2.5	5	26	4	1	1	3	4	3	1	0	0	6	8	1
0.55	58	9	4	1	2	5	6	31	1	1	0	4	4	5	1	0	0	5	7	1
0	52	11	4	1	2	15	38	86	3	0	0	2	2	3	0	0	1	2	4	1
0	48	5	3	1	2	15	3	90	1	0	0	2	4	5	0	0	1	2	3	1
0	31	16	5	1	2	10	5	100	3	1	1	1	3	3	0	0	1	2	3	1
0	61	5	5	1	1	15	35	78	4	0	1	3	4	3	0	0	1	2	2	1
0.55	62	9	3	1	2	1	13	50	2	0	1	3	4	3	0	0	1	4	6	1
0.54	65	12	2	1	1	20	4	100	2	0	0	5	3	3	1	0	0	6	8	1
0	68	6	4	1	2	12	25	18	1	0	0	3	4	4	0	0	1	4	6	1
0.54	63	0	3	1	2	4	3	19	3	1	1	4	5	3	0	1	0	3	5	1
0.54	53	3	2	1	2	5	4	18	1	1	0	3	4	4	1	0	0	6	8	1
0.52	52	7	4	1	3	6	30	48	1	1	1	3	5	3	0	0	1	4	9	1
0.52	74	12	4	1	2	5	40	100	4	1	0	4	5	4	0	0	1	4	6	1
0	56	15	5	1	2	10	20	83	4	1	0	2	4	3	0	0	1	1	1	1
0	57	15	5	1	2	10	30	100	4	1	0	1	3	3	0	0	1	1	1	1
0	28	14	5	1	10	10	5	100	1	1	0	2	4	3	0	0	1	1	1	1
0.52	56	15	3	1	2	3	10	100	2	0	1	3	3	4	1	0	0	5	7	1
0.52	68	9	4	1	2	6	6	94	1	1	0	3	4	3	0	1	0	3	5	1
0	66	9	4	1	4	3.5	20	51	1	1	1	3	4	3	0	0	1	4	9	1
0.52	58	6	3	1	2	4	4	49	4	1	1	3	4	3	1	0	0	6	8	1
0	35	16	4	1	4	10	5	40	1	1	0	2	2	4	1	0	0	6	8	1
0	48	9	4	1	3	10	4	90	1	0	0	2	4	4	0	0	1	4	9	1
0	60	7	4	1	2	5	15	32	4	1	1	3	4	3	0	0	1	2	2	1
0	52	0	2	1	4	10	24	100	1	1	0	1	4	4	0	0	1	2	2	1
0	48	3	4	0	2	7	10	46	1	1	1	2	4	2	0	0	1	4	6	1
0.49	47	6	1	1	1	5	5	72	1	0	0	2	4	4	0	0	1	4	9	1
0	49	9	5	1	1	9	5	100	3	0	0	2	3	3	0	0	1	2	4	1
0	55	9	2	1	3	9	8	94	4	1	0	3	4	5	0	0	1	1	1	1
0	58	9	4	1	2	10	35	59	4	1	1	2	4	3	0	0	1	2	2	1
0	30	15	4	0	2	8	4	41	1	1	0	3	4	2	0	0	1	1	1	1
0	48	12	2	1	2	8	9	100	1	0	0	1	2	2	0	0	1	4	6	1
0	54	6	2	0	2	8	30	100	1	1	0	2	4	4	0	0	1	2	2	0
0	45	9	2	1	1	8	20	100	1	1	0	2	4	3	0	0	1	2	4	1
0	50	6	2	1	2	8	25	83	1	1	0	3	4	4	0	0	1	2	2	1
0	56	9	2	1	2	8	7	78	1	0	0	3	3	2	0	0	1	4	9	1
0	47	9	4	1	2	7	20	72	4	1	0	2	4	4	0	0	1	2	4	1
0.49	56	6	3	1	2	4	5	33	1	0	0	4	4	4	1	0	0	5	7	1
0	52	9	3	1	3	7	30	63	1	1	0	1	4	3	0	0	1	2	4	1
0	58	6	4	1	2	20	20	100	4	0	1	1	2	3	0	0	1	4	6	1
0.48	81	3	1	1	3	15	12	58	1	1	1	3	5	3	0	0	1	4	9	1
0	68	9	4	1	2	20	3	42	1	0	1	4	4	3	1	0	0	5	7	1
0.48	62	6	3	1	2	3	6	70	3	0	1	3	5	4	1	0	0	5	7	1
0	48	7	5	1	5	6	10	60	3	0	0	1	4	3	0	0	1	2	4	1
0	50	6	5	1	1	6	20	76	1	0	0	2	4	3	0	0	1	2	2	1
0.48	55	9	4	1	2	5	6	88	3	1	0	3	4	2	0	1	0	3	5	1
0.48	59	6	3	1	1	4	4	50	4	1	0	3	4	4	0	0	1	4	6	1
0.48	74	6	3	1	3	4	12	100	1	1	0	5	4	3	0	1	0	3	5	1
0.48	51	6	2	1	1	2	3	23	3	1	1	3	4	3	0	1	0	3	5	1
0	45	7	4	1	1	6	3	66	3	1	0	1	4	2	0	1	0	3	5	1
0	40	12	4	1	2	6	20	100	1	1	0	1	4	4	0	0	1	2	4	1
0.46	68	12	2	1	1	4	4	30	3	1	0	3	3	2	0	1	0	3	5	1
0.46	66	2	2	1	2	3	12	37	4	1	1	3	5	3	1	0	0	5	7	1
0	52	3	3	1	2	6	30	49	1	1	0	3	2	4	0	0	1	2	4	1
0.46	52	9	1	1	2	6	34	73	4	1	0	4	4	2	1	0	0	6	8	1
0	62	9	3	1	2	2	4	25	3	0	1	3	4	4	1	0	0	5	7	1
0	58	9	2	1	2	6	15	100	1	1	0	1	4	4	0	0	1	2	2	1
0	50	9	3	1	2	3	20	41	2	1	1	3	4	3	0	0	1	1	1	1
0	46	9	3	1	2	3	4	27	4	1	1	2	2	2	1	0	0	6	8	0
0	83	4	1	1	3	6	15	90	1	1	0	2	4	5	1	0	0	5	7	1
0	33	12	5	1	2	5	10	100	4	1	0	1	4	4	0	0	1	2	4	1
0	45	5	5	1	3	5	15	78	2	1	0	2	4	4	0	0	1	2	4	1
0.45	57	6	2	1	2	5	4	40	1	0	0	3	5	3	1	0	0	6	8	1
0	67	6	3	1	2	5	25	28	2	1	1	2	2	3	0	0	1	2	4	1
0.45	64	12	4	1	2	4	10	90	5	0	0	1	4	3	1	0	0	5	7	1
0.45	56	9	3	1	3	3	12	67	1	1	0	3	3	3	0	0	1	1	1	1
0	50	9	3	1	2	5	23	100	1	0	1	3	4	4	0	0	1	4	9	1
0	40	12	3	1	3	5	15	100	1	1	0	3	3	3	0	0	1	1	1	1
0	56	9	3	1	2	5	25	50	1	1	0	3	4	4	0	0	1	2	4	0
0	57	9	3	1	1	7	15	83	4	1	1	2	4	4	0	0	1	1	1	1
0.44	47	6	3	1	2	5	6	25	1	0	0	3	5	3	1	0	0	6	8	1
0	55	6	2	1	4	5	6	35	1	0	0	2	4	3	0	1	0	3	5	1
0	43	9	3	1	2	10	15	88	4	0	1	3	2	4	0	0	1	4	9	1
0	57	10	4	1	1	4	4	55	1	1	0	1	4	4	0	0	1	2	3	1
0	63	12	3	1	2	12	15	92	4	1	1	2	4	4	0	0	1	1	1	1
0.44	59	6	3	1	2	4	6	83	1	0	0	4	4	4	1	0	0	5	7	1
0	52	9	3	1	2	20	35	95	4	1	1	3	4	3	0	0	1	2	2	1
0.43	56	9	4	1	1	4	6	44	2	0	1	3	5	4	1	0	0	5	7	1
0	62	5	3	1	2	4	7	24	4	1	0	1	2	4	0	0	1	4	6	1
0.42	71	6	2	1	2	2	8	53	2	0	1	3	4	3	1	0	0	5	7	1
0	58	15	3	1	2	4	4	40	1	0	0	3	4	3	0	0	1	4	6	1
0.42	47	12	4	1	1	4.5	3	100	1	0	1	3	3	3	1	0	0	5	7	1
0	46	5	3	1	2	4	4	48	2	0	0	3	3	3	1	0	0	6	8	1
0.4	62	6	2	1	2	2	6	83	4	1	1	2	3	3	1	0	0	5	7	1
0.4	60	9	4	0	2	3	4	35	2	0	1	3	4	4	1	0	0	5	7	1
0.4	45	7	2	1	2	2.5	4	100	1	0	1	3	3	4	0	0	1	4	9	1
0.4	57	6	5	0	1	0.3	4	10	2	0	0	2	4	2	0	1	0	3	5	1
0	65	0	2	1	2	1	3	15	1	1	1	3	4	2	0	1	0	3	5	0
0	65	6	4	1	2	3	23	32	1	1	0	1	2	3	0	1	0	3	5	1
0	46	6	2	1	2	1.5	7	86	4	0	1	3	4	4	0	0	1	4	9	0
0	43	9	4	1	4	3	25	25	1	0	0	2	4	2	0	0	1	4	6	1
0	73	5	2	1	2	2	5	72	2	0	1	3	3	3	1	0	0	5	7	0
0	57	9	3	1	4	3	40	85	2	1	0	2	4	3	0	0	1	1	1	1
0	57	8	2	1	1	2.1	30	100	3	0	1	1	4	4	1	0	0	5	7	1
0	58	5	3	1	4	3	4	80	1	0	0	4	4	3	1	0	0	6	8	1
0	50	9	2	1	2	3	30	15	3	1	0	1	2	3	0	0	1	4	6	1
0	53	9	2	1	2	3	10	41	1	1	0	2	4	5	1	0	0	5	7	1
0.38	66	2	4	1	2	4	7	39	4	0	1	3	4	3	0	0	1	4	6	1
0	58	6	2	1	2	3	3	100	4	1	1	3	4	3	1	0	0	6	8	1
0.38	54	0	3	1	1	2	6	71	2	0	1	4	3	3	1	0	0	5	7	1
0	72	0	2	0	2	4	30	49	1	0	1	1	3	3	0	0	1	4	6	1
0	47	6	1	1	2	3	5	12	3	1	0	3	4	3	0	0	1	4	6	1
0	73	6	2	1	2	4	40	12	1	1	1	2	4	3	0	0	1	4	9	1
0	65	5	2	1	3	4	9	63	1	1	1	3	4	4	0	0	1	4	9	1
0	64	7	2	1	1	2.5	3	63	1	1	0	2	4	4	0	0	1	4	6	1
0	59	9	4	0	2	2	5	13	1	0	0	3	4	4	0	0	1	4	9	0
0.36	55	9	1	1	1	3	4	100	2	0	0	2	4	3	1	0	0	6	8	1
0	45	7	2	1	2	6	10	51	4	0	1	3	4	4	0	0	1	4	9	1
0	62	12	3	1	2	2	8	25	5	0	0	1	4	3	1	0	0	5	7	0
0.36	53	0	2	1	1	4	4	18	1	1	1	2	3	2	0	1	0	3	5	1
0	51	7	2	1	1	14	7	97	1	1	1	1	3	3	0	0	1	2	3	1
0.36	63	6	2	1	2	4	40	73	4	1	0	2	3	2	1	0	0	6	8	1
0	47	9	2	1	2	20	20	84	4	0	1	3	4	4	0	0	1	4	9	1
0.35	53	6	1	1	4	6	7	77	1	1	1	4	2	3	0	0	1	4	9	1
0	60	6	2	1	2	1	4	50	4	1	0	3	4	4	0	0	1	4	6	0
0	78	0	2	0	2	1	5	12	1	0	0	3	4	4	0	0	1	4	9	0
0	68	9	1	1	2	0.2	4	16	4	1	1	3	4	4	0	1	0	3	5	0
0	72	0	1	1	1	0.5	3	25	3	1	1	2	4	3	0	1	0	3	5	0
0.35	53	9	3	1	1	2	4	76	4	1	1	4	3	2	1	0	0	6	8	1
0	62	0	2	1	2	0.5	5	2	1	0	0	2	4	3	0	1	0	3	5	1
0	65	9	1	1	2	5	24	22	1	1	1	1	3	2	0	0	1	4	6	1
0	70	0	1	1	2	0.5	24	25	3	1	0	2	4	3	0	0	1	4	6	0
0.35	69	6	1	1	2	1	4	20	3	1	1	3	3	3	0	1	0	3	5	1
0	63	4	5	1	2	1.5	8	4	1	0	1	2	3	3	0	0	1	4	6	1
0	49	6	5	1	2	2	9	100	2	0	1	1	3	3	1	0	0	5	7	0
0.35	44	9	5	1	1	3	20	33	3	1	0	2	3	4	0	0	1	1	1	1
0.32	71	0	1	1	1	4	4	12	1	1	1	1	4	2	0	1	0	3	5	1
0	50	9	4	1	2	20	12	78	1	1	0	2	3	4	0	0	1	2	3	1
0	47	9	4	1	4	20	8	90	1	0	0	2	3	3	1	0	0	6	8	0
0	53	9	5	1	2	5	36	100	4	0	1	2	3	3	0	0	1	2	2	0
0	56	12	1	1	7	17	8	78	4	1	0	3	3	2	1	0	0	6	8	0
0	30	17	5	0	12	8	6	100	2	0	1	2	3	3	0	1	0	3	5	0
0	47	10	5	1	3	8	30	58	4	0	1	3	3	3	0	0	1	2	2	0
0	46	12	5	1	2	8	3	80	2	1	1	3	3	4	0	0	1	2	3	1
0	45	12	5	0	2	10	25	72	4	1	1	1	3	3	0	0	1	2	2	0
0.32	57	0	2	1	2	2.5	3	30	4	1	0	3	3	2	1	0	0	6	8	1
0.26	66	5	2	1	2	3	6	100	1	0	0	3	4	4	0	0	1	4	9	1
0	25	9	4	1	2	12	20	72	1	0	0	2	3	3	0	0	1	2	2	0
0.25	53	9	2	1	3	4	8	43	1	0	0	2	3	4	0	0	1	4	9	1
0	43	9	4	1	3	12	20	60	2	1	0	1	3	4	0	0	1	2	4	1
0	33	12	4	1	3	12	4	100	1	0	0	3	3	2	0	0	1	4	9	0
0.25	57	3	1	1	2	1	5	10	2	0	1	3	4	3	0	1	0	3	5	1
0	69	6	4	1	2	0.5	4	20	3	1	1	2	3	3	0	1	0	3	5	0
0	45	9	3	0	3	12	22	86	2	1	0	1	3	3	0	0	1	1	1	1
0	58	9	3	0	4	12	8	86	2	1	0	1	3	3	0	0	1	1	1	0
0	63	9	2	1	2	12	9	100	4	1	0	3	3	2	1	0	0	6	8	1
0	64	5	4	1	2	2.5	6	60	1	1	1	3	3	3	0	0	1	4	9	0
0	29	15	5	1	3	10	30	55	2	1	0	2	3	4	0	0	1	2	4	1
0	58	9	4	0	1	3	14	38	1	1	1	2	3	3	0	0	1	4	9	0
0.22	69	6	3	1	2	4	21	40	1	0	0	3	3	4	0	0	1	4	6	1
0	60	12	4	1	2	3	6	56	2	0	1	3	3	3	0	1	0	3	5	1
0	55	9	4	1	2	3.8	6	36	1	1	1	3	3	4	0	0	1	4	9	1
0	41	9	4	1	2	10	18	100	5	1	0	2	3	3	0	0	1	2	3	1
0	47	6	4	0	1	4	5	100	2	1	1	1	3	4	0	0	1	2	3	0
0	60	0	4	1	3	4	7	20	4	0	1	3	3	4	0	0	1	4	9	0
0	55	9	4	0	2	10	30	65	1	1	0	4	3	3	0	0	1	1	1	1
0	51	9	4	0	2	5	15	95	4	1	1	2	3	3	0	0	1	2	2	0
0	40	15	4	0	3	5	6	66	1	1	1	2	3	2	0	0	1	2	3	1
0.2	68	1	2	1	2	0.5	3	40	2	0	1	3	4	3	1	0	0	5	7	1
0	47	9	2	0	1	10	9	68	1	1	0	1	3	4	0	0	1	2	3	0
0	55	9	2	1	3	10	6	20	3	0	0	3	3	3	0	0	1	2	4	1
0	67	9	2	1	2	10	3	100	1	0	0	2	3	3	1	0	0	6	8	0
0	70	8	3	1	2	9	6	83	3	1	0	2	3	2	0	1	0	3	5	0
0	49	7	5	1	2	8	20	75	4	1	0	2	3	4	0	0	1	2	4	1
0	47	9	4	1	2	10	20	71	4	1	1	1	3	4	0	0	1	1	1	1
0	67	6	4	1	1	8	6	50	1	1	0	2	3	4	0	0	1	2	3	1
0	54	6	4	1	1	8	3	100	1	1	0	2	3	4	0	0	1	2	3	0
0	58	12	4	1	2	8	35	66	1	1	0	2	3	4	0	0	1	2	4	0
0	52	6	4	1	1	10	10	50	1	1	1	2	3	2	0	0	1	4	6	0
0	48	9	3	1	2	8	20	82	4	1	0	2	3	4	0	0	1	2	4	1
0	67	9	3	0	2	8	5	96	1	1	0	1	3	4	1	0	0	6	8	0
0	48	6	3	0	2	8	25	63	1	1	0	3	3	4	0	0	1	2	4	0
0	73	5	5	1	2	7	15	50	2	1	0	2	3	4	0	0	1	2	4	0
0	55	9	4	1	2	7	30	100	1	1	0	1	3	3	0	0	1	1	1	1
0	52	9	4	1	2	15	30	94	4	1	1	2	3	3	0	0	1	2	2	1
0	61	9	4	1	2	7	30	85	1	1	0	2	3	2	0	0	1	1	1	0
0	55	7	4	1	2	17	3	8	1	1	1	2	3	3	0	0	1	2	3	1
0	56	9	3	1	2	7	30	81	1	0	0	2	3	3	0	0	1	2	2	1
0	49	6	4	0	2	20	8	100	4	1	1	1	3	3	0	0	1	2	2	1
0	48	5	4	1	1	20	7	45	1	1	1	1	3	3	0	0	1	2	3	0
0	54	9	2	1	2	7	15	83	1	1	0	3	3	4	0	0	1	2	2	1
0	50	6	2	1	2	7	10	100	1	0	0	3	3	2	0	0	1	4	6	1
0	33	12	2	0	2	7	3	75	1	0	0	3	3	3	1	0	0	6	8	0
0	47	7	5	0	1	6	20	98	4	1	0	3	3	4	0	0	1	2	4	0
0	55	9	4	1	1	6	30	27	1	1	0	1	3	4	0	0	1	2	2	0
0	50	9	4	1	2	6	25	80	1	1	0	2	3	4	0	0	1	2	4	1
0	62	9	3	1	2	1	10	26	2	0	1	2	3	3	1	0	0	5	7	0
0	72	0	3	1	1	1	3	25	3	1	1	2	3	3	0	1	0	3	5	1
0	60	5	3	1	2	2	10	100	3	0	1	1	3	4	1	0	0	5	7	0
0	68	6	3	1	1	2.5	4	16	1	1	1	1	3	2	0	1	0	3	5	1
0	44	9	3	0	1	2.8	6	33	4	1	1	1	3	3	1	0	0	5	7	0
0	63	0	3	1	1	3	3	38	4	1	1	2	3	4	0	1	0	3	5	1
0	56	9	2	1	2	6	15	100	1	1	0	1	3	4	0	0	1	2	2	0
0	52	9	2	1	2	6	10	76	4	1	0	3	3	3	0	0	1	1	1	1
0	50	9	3	1	2	3	30	47	1	1	1	1	3	3	0	0	1	4	9	0
0	49	6	3	1	2	3	15	100	4	1	1	1	3	3	0	0	1	2	2	0
0	63	7	3	1	1	4	3	56	4	1	1	2	3	3	1	0	0	6	8	0
0	48	7	4	1	2	5	15	50	1	1	0	1	3	3	0	0	1	2	4	0
0	37	9	3	0	1	4	3	90	4	1	1	3	3	3	0	0	1	2	2	0
0	48	12	3	1	2	4	20	56	2	0	1	3	3	3	1	0	0	5	7	1
0	59	9	3	1	2	4	10	67	4	1	1	3	3	3	1	0	0	5	7	1
0	59	6	3	1	2	6	14	58	1	1	1	2	3	2	0	0	1	4	6	1
0	52	9	3	0	3	5	10	68	1	1	0	3	3	3	0	0	1	1	1	0
0	51	6	3	1	2	7	20	59	4	1	1	3	3	4	0	0	1	1	1	1
0	61	3	2	1	2	5	8	87	1	1	0	1	3	4	0	0	1	4	6	0
0.2	57	12	4	1	1	2	30	30	3	1	0	2	3	4	0	0	1	1	1	1
0	50	3	2	1	2	5	30	100	4	1	0	3	3	5	0	0	1	1	1	1
0	47	9	3	1	2	8	25	73	4	0	1	3	3	3	0	0	1	2	2	0
0	52	6	2	0	3	5	20	100	1	1	0	3	3	4	0	0	1	2	4	0
0	58	9	3	1	2	10	20	71	4	0	1	2	3	3	0	0	1	2	2	0
0	53	9	4	0	1	4	5	10	3	1	0	1	3	3	0	0	1	4	6	0
0	68	12	4	1	1	4	20	30	1	1	0	1	3	4	0	0	1	2	3	0
0	45	12	3	1	2	14	7	100	1	1	1	2	3	4	0	0	1	4	9	1
0	56	9	4	1	3	4	30	100	1	1	0	2	3	3	0	0	1	1	1	1
0	63	9	4	1	2	4	20	100	1	1	0	4	3	3	0	0	1	1	1	0
0	76	4	3	0	2	4	10	45	1	0	0	3	3	4	0	0	1	4	6	0
0	60	9	3	1	2	4	15	83	4	1	0	2	3	2	1	0	0	6	8	1
0	62	9	2	0	2	4	5	31	1	1	0	1	3	4	1	0	0	6	8	0
0	78	6	2	0	2	4	20	60	1	0	0	3	3	4	0	0	1	4	6	0
0	57	9	2	1	1	4	20	50	2	1	0	3	3	4	0	0	1	2	4	1
0	60	6	2	1	2	0.75	8	16	1	0	1	2	3	3	0	0	1	4	6	0
0	64	6	2	1	2	1	8	14	1	0	1	1	3	3	0	0	1	4	6	1
0	56	6	2	1	2	1	9	2	1	0	1	1	3	3	0	0	1	4	6	1
0	55	6	2	1	2	1	6	10	4	1	1	1	3	3	1	0	0	5	7	0
0	64	5	2	1	2	1	4	72	1	0	1	2	3	3	0	0	1	4	6	0
0	62	6	1	0	2	4	5	75	2	0	0	3	3	3	1	0	0	6	8	0
0	64	0	2	0	1	1	3	16	4	1	1	3	3	4	0	1	0	3	5	0
0	48	6	2	0	3	1	4	18	3	1	1	3	3	3	0	1	0	3	5	0
0	60	0	2	0	2	1	4	75	4	1	1	3	3	3	1	0	0	6	8	0
0	52	0	5	1	1	3	20	33	2	1	0	2	3	4	0	0	1	2	4	0
0	42	7	2	1	2	2	15	33	2	1	1	2	3	3	0	0	1	2	4	0
0	43	9	2	0	2	2	10	33	1	0	1	2	3	4	0	0	1	4	9	0
0	46	9	3	1	4	3	15	90	2	1	0	2	3	3	0	0	1	1	1	1
0	72	12	3	0	1	3	6	75	3	1	0	2	3	2	0	1	0	3	5	0
0	37	9	3	1	1	3	9	11	1	1	0	2	1	3	0	1	0	3	5	1
0	72	12	3	1	2	3	5	47	4	1	0	2	3	4	0	0	1	4	6	1
0	40	9	2	0	1	2	5	25	4	1	1	3	3	3	1	0	0	6	8	0
0	53	6	2	0	3	2	3	24	4	1	1	3	3	3	1	0	0	6	8	0
0	57	5	3	1	2	3	6	48	1	0	0	2	3	4	1	0	0	5	7	0
0	61	4	3	1	3	3	20	13	1	1	0	3	3	5	1	0	0	5	7	0
0	68	0	2	0	1	2	5	10	3	1	1	3	3	3	0	1	0	3	5	0
0	46	6	2	0	4	3	20	20	3	1	0	1	3	3	0	0	1	4	6	0
0	50	3	2	1	2	3	5	24	4	1	0	3	3	4	0	0	1	4	6	0
0	52	6	2	0	2	3	25	31	1	1	1	2	3	3	0	0	1	4	9	0
0	47	5	2	1	2	3	3	45	1	0	0	2	3	3	0	0	1	4	6	1
0	54	0	2	0	2	3	12	17	1	0	0	3	3	3	0	0	1	4	6	0
0	59	0	2	1	2	3	30	100	3	1	0	1	3	3	0	0	1	4	6	0
0	57	9	2	1	3	3	12	80	3	0	0	3	3	3	0	0	1	2	4	0
0	30	16	2	1	3	3.5	10	96	2	0	1	3	3	3	1	0	0	5	7	0
0	77	5	1	0	3	3	20	84	1	1	0	3	3	5	1	0	0	5	7	0
0	53	0	2	1	4	2.8	7	100	1	0	0	3	3	3	1	0	0	6	8	1
0	58	0	2	1	1	2.8	3	100	1	0	0	3	3	2	0	0	1	4	9	1
0	39	9	4	1	1	2.5	20	18	4	1	0	3	1	2	1	0	0	6	8	0
0	67	9	2	1	2	5	8	47	1	1	1	1	3	3	0	0	1	4	9	1
0	72	6	2	1	2	5	30	100	4	1	1	2	3	3	0	0	1	2	2	1
0	50	9	2	1	2	5	5	100	1	1	1	2	3	4	0	0	1	4	9	1
0	51	6	4	1	2	2	12	28	1	0	0	2	3	4	1	0	0	5	7	0
0	64	9	3	0	3	2	7	29	4	1	0	2	3	2	1	0	0	6	8	0
0	46	4	2	0	2	2	6	59	1	1	0	2	3	4	0	0	1	2	4	0
0	50	6	2	0	2	2	10	18	4	1	0	2	3	2	1	0	0	6	8	0
0	50	6	2	0	2	1.5	5	100	1	0	0	3	3	2	0	0	1	4	9	0
0	50	6	2	1	2	1	4	21	3	1	0	1	3	3	0	0	1	4	6	0
0	69	10	2	1	2	1	3	20	1	0	0	2	3	2	0	0	1	4	6	0
0	64	2	2	1	1	15	7	63	1	1	1	1	3	3	0	0	1	2	3	0
0	43	15	2	1	1	15	28	54	1	1	1	2	3	3	0	0	1	2	3	1
0	66	6	2	1	2	1	8	13	1	0	0	2	3	4	0	0	1	4	9	0
0.1	78	6	4	1	2	1.5	4	75	1	0	0	2	2	3	0	1	0	3	5	1
0	49	7	2	0	2	1	4	67	1	0	0	3	3	2	0	0	1	4	9	0
0	67	6	1	1	2	1	8	16	1	0	1	1	3	3	0	0	1	4	6	0
0	63	0	4	1	1	0.5	8	100	4	1	0	2	1	4	0	0	1	4	6	0
0	56	9	2	1	2	0.5	4	70	1	0	0	1	2	3	0	0	1	4	6	0
0	64	0	2	1	2	0.5	5	5	1	0	0	2	3	3	0	1	0	3	5	0
0	43	6	2	1	1	0.5	6	4	1	1	0	2	3	5	1	0	0	5	7	0
0	62	6	2	1	2	0.2	4	30	1	0	0	3	3	2	0	0	1	4	6	0
0	63	12	1	0	2	8	8	58	1	1	1	1	2	3	0	0	1	4	9	0
0	53	15	5	1	2	3	20	100	4	1	1	2	2	3	0	0	1	2	2	0
0	47	9	3	1	2	20	4	72	1	0	0	3	2	3	1	0	0	6	8	0
0	55	12	2	0	2	20	30	68	4	1	0	3	2	4	0	0	1	2	4	0
0	51	9	5	1	3	6	3	38	1	0	1	2	2	4	0	0	1	4	9	0
0	57	12	4	1	2	18	30	96	1	0	0	3	2	3	0	0	1	2	2	0
0	54	9	2	1	4	14	5	68	1	0	0	3	2	3	1	0	0	6	8	0
0	50	6	3	0	2	12	20	100	1	1	0	1	2	4	0	0	1	2	4	0
0	76	0	4	0	2	1	3	15	1	1	1	2	2	2	0	1	0	3	5	0
0	55	9	2	1	2	12	15	72	3	1	0	2	2	5	0	0	1	2	4	0
0	31	12	4	0	2	11	10	58	4	1	0	1	1	3	0	0	1	1	1	0
0	44	12	4	0	2	3	20	38	2	0	1	2	2	3	1	0	0	5	7	0
0	40	9	4	0	3	3	4	33	2	1	1	3	2	4	0	0	1	2	3	0
0	52	9	4	1	2	3	20	43	1	1	1	3	2	4	0	0	1	2	3	0
0	65	6	4	0	2	10	35	100	1	0	0	1	2	3	0	0	1	2	2	0
0	52	9	4	0	3	10	4	100	1	0	0	1	2	4	1	0	0	5	7	0
0	56	12	4	0	2	10	25	75	2	1	0	2	2	3	0	0	1	1	1	0
0	64	9	4	1	2	4	3	65	1	0	1	3	2	3	1	0	0	5	7	0
0	62	6	4	0	2	4	10	15	2	0	1	4	2	3	1	0	0	5	7	0
0	68	3	4	1	2	5	10	62	4	1	1	1	2	3	0	0	1	2	2	0
0	55	9	4	1	1	5	37	70	4	1	1	2	1	4	0	0	1	1	1	0
0	49	12	4	1	2	5	3	100	1	0	1	2	2	3	1	0	0	5	7	0
0	43	9	3	1	3	10	15	100	3	1	0	3	2	5	0	0	1	2	4	0
0	75	7	4	1	2	6	27	100	1	1	1	2	2	4	0	0	1	2	3	0
0	41	12	2	1	2	10	10	48	3	1	0	1	2	5	0	0	1	2	4	0
0	71	11	4	1	1	6	8	15	1	1	1	3	2	4	0	0	1	2	3	0
0	40	9	2	0	1	10	15	52	3	1	0	2	2	5	0	0	1	2	4	0
0	74	9	4	0	2	7	40	57	4	1	1	3	2	3	0	0	1	2	2	0
0	76	6	1	1	1	10	4	100	3	1	0	1	2	2	0	1	0	3	5	0
0	57	12	4	1	2	8	25	100	2	1	0	2	2	3	0	0	1	1	1	0
0	58	9	4	0	3	10	20	100	4	1	1	3	2	3	0	0	1	2	2	0
0	66	6	4	0	1	10	8	80	1	1	1	3	2	4	0	0	1	2	3	0
0	44	9	4	1	3	13	20	100	3	1	1	2	2	3	0	0	1	2	3	0
0	47	9	4	1	2	15	6	100	2	1	1	3	2	4	0	0	1	2	3	0
0	48	7	5	1	2	6	10	77	3	0	0	3	2	3	0	0	1	2	4	0
0	59	3	3	0	2	0.5	3	6	4	1	1	2	1	2	1	0	0	6	8	0
0	62	6	3	0	2	1	8	14	4	1	1	2	2	3	1	0	0	5	7	0
0	58	9	3	0	2	2	30	50	2	1	1	2	2	3	0	0	1	1	1	0
0	48	9	3	1	2	6	20	35	1	1	0	2	2	4	0	0	1	2	4	0
0	60	6	3	1	2	2	5	90	4	1	1	2	2	2	1	0	0	6	8	0
0	62	6	3	1	2	2	3	7	1	0	1	3	2	3	1	0	0	5	7	0
0	48	9	2	0	3	6	7	40	1	0	0	2	2	2	0	0	1	4	6	0
0	72	9	3	0	3	3	5	33	1	1	1	2	2	4	0	0	1	4	9	0
0	58	9	4	1	5	5	4	50	2	1	0	2	2	3	0	0	1	1	1	0
0	46	9	4	1	2	5	10	40	3	1	0	3	2	5	0	0	1	2	4	0
0	57	9	3	0	1	5	38	28	1	1	0	2	2	4	0	0	1	2	2	0
0	65	8	3	1	2	5	11	3	1	1	0	2	2	4	0	0	1	2	3	0
0	49	9	3	0	2	6	20	60	4	0	1	3	2	3	0	0	1	2	2	0
0	50	6	3	0	1	10	20	92	4	0	1	1	2	4	0	0	1	4	9	0
0	70	0	1	1	2	5	6	80	1	0	0	3	2	3	0	1	0	3	5	0
0	35	9	3	1	2	10	10	78	4	1	1	3	2	4	0	0	1	1	1	0
0	47	6	1	0	2	5	5	10	3	1	0	2	2	3	0	0	1	4	6	0
0	67	6	4	1	1	4	3	100	1	0	0	2	2	3	0	0	1	4	6	0
0	57	7	4	1	2	4	32	100	1	1	0	3	2	3	0	0	1	1	1	0
0	45	9	3	1	2	20	5	85	1	0	1	3	2	4	0	0	1	4	9	0
0	62	0	2	0	3	4	10	83	1	1	0	1	2	5	1	0	0	5	7	0
0	57	6	2	1	3	0.5	6	100	3	0	1	2	2	4	1	0	0	5	7	0
0	46	9	2	1	3	4	6	53	1	1	0	3	2	5	1	0	0	5	7	0
0	63	6	1	0	2	4	4	100	3	1	0	3	2	2	0	1	0	3	5	0
0	58	9	1	1	1	4	6	25	1	1	0	3	2	4	1	0	0	6	8	0
0	61	7	5	0	2	3	35	30	1	1	0	3	2	3	0	0	1	1	1	0
0	67	6	2	1	2	1	7	24	4	1	1	1	2	3	1	0	0	5	7	0
0	60	0	2	1	2	1	4	50	4	1	1	3	2	3	1	0	0	6	8	0
0	63	6	2	0	2	2	6	22	1	1	1	1	2	4	0	0	1	4	9	0
0	48	9	4	0	1	3	18	63	2	1	0	1	2	4	0	0	1	2	4	0
0	65	9	2	1	2	2	12	100	2	0	1	2	1	3	1	0	0	5	7	0
0	60	0	2	0	2	2	20	60	1	1	1	2	2	3	0	0	1	4	9	0
0	58	6	2	1	2	2	4	28	1	1	1	2	2	4	0	0	1	4	9	0
0	58	6	2	1	2	2	5	90	2	0	1	3	2	3	0	0	1	4	6	0
0	58	6	2	0	2	2	4	72	1	0	1	1	2	3	1	0	0	5	7	0
0	58	6	2	1	2	2	4	15	2	0	1	3	2	4	1	0	0	5	7	0
0	60	0	2	1	2	2	5	40	2	0	1	3	2	4	1	0	0	5	7	0
0	64	6	2	0	1	2	4	18	1	1	1	3	2	3	0	0	1	4	9	0
0	60	0	2	1	2	2	5	80	2	0	1	4	2	3	1	0	0	5	7	0
0	55	9	2	0	2	3	10	100	4	1	1	3	2	4	0	0	1	1	1	0
0	44	6	2	1	2	3	5	10	1	1	1	4	2	4	0	0	1	2	3	0
0	51	9	2	1	1	4	30	48	4	1	1	2	2	3	0	0	1	2	2	0
0	46	6	1	0	2	3	18	12	3	1	0	3	2	3	0	0	1	4	6	0
0	56	6	2	1	2	4	8	81	2	0	1	2	2	3	1	0	0	5	7	0
0	65	3	4	0	2	2.6	10	74	5	0	0	4	2	3	1	0	0	5	7	0
0	67	9	2	1	2	4	20	100	4	1	1	4	1	3	0	0	1	2	2	0
0	48	9	4	0	1	2	4	43	1	1	0	3	2	2	0	0	1	1	1	0
0	57	9	4	0	1	2	4	30	1	0	0	3	2	3	0	1	0	3	5	0
0	56	6	3	1	1	2	5	6	1	0	0	2	2	4	0	0	1	4	6	0
0	62	0	2	0	2	2	4	80	1	0	0	1	2	3	0	0	1	4	6	0
0	55	9	2	0	2	7	30	100	4	1	1	4	2	3	0	0	1	2	2	0
0	58	6	2	1	2	2	3	80	1	0	0	2	2	4	1	0	0	5	7	0
0	67	4	2	0	2	2	7	93	1	1	0	2	2	5	1	0	0	5	7	0
0	57	9	2	0	2	8	30	50	2	1	1	2	2	3	0	0	1	2	4	0
0	63	3	2	1	2	2	3	100	4	1	0	3	2	4	0	0	1	4	6	0
0	58	6	2	1	1	2	5	40	4	1	0	3	2	4	0	0	1	2	4	0
0	48	6	2	1	2	8	20	80	1	1	1	1	2	3	0	0	1	4	9	0
0	60	6	2	1	2	2	10	100	4	1	0	3	2	2	1	0	0	6	8	0
0	62	0	2	1	2	2	4	16	1	0	0	3	2	4	0	0	1	4	9	0
0	60	0	1	1	2	2	5	80	1	1	0	1	2	5	1	0	0	5	7	0
0	60	9	1	0	2	2	30	50	4	1	0	1	2	2	1	0	0	6	8	0
0	67	6	1	1	2	2	4	10	1	0	0	2	2	3	0	1	0	3	5	0
0	65	3	2	1	2	10	17	52	2	1	1	2	2	3	0	0	1	2	4	0
0	57	9	3	1	2	1	10	81	1	1	0	2	1	2	0	0	1	1	1	0
0	62	0	3	1	2	1	4	60	4	1	0	2	2	4	0	0	1	4	6	0
0	52	6	2	0	2	1	4	57	1	0	0	2	2	2	0	0	1	4	6	0
0	46	9	2	1	1	1	3	45	1	0	0	2	2	4	1	0	0	5	7	0
0	73	6	2	0	1	1	30	31	1	1	0	3	2	3	0	1	0	3	5	0
0	66	6	1	1	1	0.2	4	3	1	1	1	3	2	2	0	1	0	3	5	0
0	68	3	2	0	2	1	3	13	4	1	0	3	2	4	0	0	1	4	6	0
0	60	6	1	0	1	1	14	10	1	0	1	2	2	3	0	0	1	4	6	0
0	62	0	2	0	2	1	10	12	4	1	0	3	2	2	1	0	0	6	8	0
0	64	2	1	0	2	2	4	65	2	0	1	1	2	3	1	0	0	5	7	0
0	69	0	1	0	2	3	7	76	1	1	1	1	2	2	0	0	1	4	6	0
0	60	9	4	0	2	0.5	3	48	2	0	0	3	2	2	0	1	0	3	5	0
0	67	0	1	1	1	3	15	20	1	1	1	3	2	2	0	0	1	4	6	0
0	72	0	1	1	2	0.2	3	3	3	1	0	3	2	2	0	1	0	3	5	0
0	69	6	2	0	2	0.1	3	4	1	0	0	2	2	4	1	0	0	5	7	0
0	40	9	5	0	1	20	15	100	5	1	0	2	1	3	0	0	1	2	3	0
0	49	12	5	1	2	4	5	88	2	1	1	2	1	3	0	0	1	1	1	0
0	49	9	4	0	2	15	3	92	1	0	0	2	1	5	0	0	1	2	3	0
0	52	12	4	1	2	2	20	46	4	1	1	2	1	3	0	0	1	2	2	0
0	55	9	4	1	2	2	30	100	4	1	1	2	1	3	0	0	1	2	2	0
0	50	3	4	0	6	2	5	38	3	0	1	2	1	4	1	0	0	5	7	0
0	48	9	4	1	1	3	10	20	1	0	1	1	1	3	1	0	0	5	7	0
0	43	16	4	0	1	3	10	100	2	1	1	4	1	4	0	0	1	2	3	0
0	54	12	4	1	3	10	20	100	4	1	0	4	1	3	0	0	1	1	1	0
0	64	9	4	1	2	5	10	35	4	1	1	2	1	3	0	0	1	2	2	0
0	55	12	4	1	2	12	20	100	4	1	1	1	1	3	0	0	1	2	2	0
0	57	7	4	1	1	15	3	14	1	1	1	1	1	3	0	0	1	2	3	0
0	42	15	4	0	1	15	5	100	2	1	1	3	1	4	0	0	1	2	3	0
0	66	7	4	0	2	16	3	10	1	1	1	3	1	3	0	0	1	2	3	0
0	53	9	3	0	1	7	15	42	1	1	0	3	1	4	0	0	1	2	2	0
0	58	9	3	1	2	7	20	76	4	1	0	2	1	4	0	0	1	2	4	0
0	59	7	2	1	2	7	20	70	1	1	0	3	1	4	0	0	1	2	2	0
0	42	9	1	1	1	7	20	86	1	1	0	3	1	3	0	0	1	2	4	0
0	55	11	5	0	2	6	28	59	2	1	0	2	1	4	0	0	1	2	4	0
0	49	8	4	1	1	6	12	100	5	1	0	2	1	3	0	0	1	2	3	0
0	50	9	3	1	1	2	12	38	3	0	1	3	1	4	1	0	0	5	7	0
0	60	0	3	1	2	2	4	80	1	1	1	3	1	4	0	0	1	4	9	0
0	67	9	2	0	3	6	15	24	3	0	0	3	1	3	0	0	1	2	4	0
0	59	12	3	1	1	6	25	85	4	1	1	2	1	3	0	0	1	2	2	0
0	40	16	3	1	3	5	5	27	4	1	0	3	1	3	0	0	1	1	1	0
0	47	6	3	0	3	6	6	43	2	0	1	3	1	4	1	0	0	5	7	0
0	51	6	3	1	2	6	20	100	4	1	1	4	1	3	0	0	1	2	2	0
0	41	12	2	1	2	4	10	50	4	1	0	3	1	3	0	0	1	1	1	0
0	65	0	2	0	2	1	4	10	3	1	1	2	1	3	0	1	0	3	5	0
0	53	9	4	1	2	3.5	20	100	3	0	0	3	1	3	0	0	1	2	4	0
0	54	5	5	0	1	3	30	60	1	0	0	3	1	3	0	0	1	2	2	0
0	32	14	4	1	3	3	8	100	5	1	0	1	1	3	0	0	1	2	3	0
0	46	9	3	1	1	3	20	86	1	1	0	2	1	3	0	0	1	2	4	0
0	50	6	2	0	1	3	6	100	2	1	1	3	1	3	0	0	1	1	1	0
0	68	6	3	0	2	2	23	56	1	0	0	2	1	4	0	0	1	4	6	0
0	78	6	2	1	1	2	15	16	1	1	0	2	1	5	1	0	0	5	7	0
0	58	6	2	0	3	2	6	86	1	0	0	2	1	3	1	0	0	6	8	0
0	58	6	2	1	1	15	40	67	1	1	1	1	1	3	0	0	1	2	3	0
0	50	6	2	0	1	1	4	35	2	0	0	4	1	3	1	0	0	6	8	0
0	60	6	1	0	3	2	5	72	3	0	1	1	1	4	1	0	0	5	7	0
0	62	2	2	1	2	0.5	7	55	1	1	0	2	1	5	1	0	0	5	7	0
0	58	0	2	1	2	0.3	5	15	1	0	0	1	1	3	0	1	0	3	5	0
0	48	4	1	1	2	6	9	11	1	1	1	2	1	2	0	0	1	4	6	0
0	58	12	1	0	2	6	35	34	4	1	1	2	1	3	1	0	0	6	8	0
0	68	9	1	1	2	15	30	100	4	1	1	1	1	3	0	0	1	2	2	0
